# Supplementary material for: Regulation of myeloid cells by activated T cells determines the efficacy of PD-1 blockade
Source: Oncoimmunology. 2016 Sep 9;5(12):e1232222. doi: 10.1080/2162402X.2016.1232222 (PMC5214950; doi:10.1080/2162402X.2016.1232222)
Supplement: KONI_A_1232222_supplementary_data.zip [file koni-05-12-1232222-s001.zip]

Archive with 2 entries (2 files):
- KONI_A_1232222_s02.docx
- KONI_A_1232222_s03.pptx
